# Supplementary material for: Metabolomic Study on the Therapeutic Effect of the Jianpi Yangzheng Xiaozheng Decoction on Gastric Cancer Treated with Chemotherapy Based on GC-TOFMS Analysis
Source: Evid Based Complement Alternat Med. 2021 Mar 17;2021:8832996. doi: 10.1155/2021/8832996 (PMC7994103; doi:10.1155/2021/8832996)
Supplement: Supplementary Materials — Table S1: different metabolites via multivariate statistical analysis (VIP > 1, group C vs group A); Table S2: different metabolites via univariate statistical analysis (group C vs group A); Table S3: different metabolites via univariate statistical analysis (group B vs group A). [file 8832996.f1.zip]

Archive with 3 entries (3 files):
- 8832996.f1/Supplementary material 1.pdf
- 8832996.f1/Supplementary material 2.pdf
- 8832996.f1/Supplementary material 3.pdf
